# Supplementary material for: Global depression in breast cancer patients: Systematic review and meta-analysis
Source: PLoS One. 2023 Jul 26;18(7):e0287372. doi: 10.1371/journal.pone.0287372 (PMC10370744; doi:10.1371/journal.pone.0287372)
Supplement: S1 Data — (XLSX) [file pone.0287372.s002.xlsx]

## Sheet: Main
	First Author, Year	Year	Type of Sample	Total sample	Prevalence(Depression)	Country	Continent	WHO Regional classification	Age (Mean)	Age (SD)	Questionnaire	Quality of Study
1	De Souza et al, 2014	2014	Under treatment	112	16	Brazil	South America	AMRO	NG	NG	Other	High
2	Park et al, 2013	2013	Under treatment	200	64	South Korea	Asia	SEARO	45.64	7.12	BDI	High
3	Park et al, 2018	2018	Treated	54	16	Multiple	Multiple	Multiple	NG	NG	HADS	Medium		North America	AMRO	CES-D	high	Treated
4	Rastogi et al, 2020	2020	Under treatment	203	130	Multiple	Multiple	Multiple	NG	NG	Other	Medium		South America	EURO	PHQ-9	Medium	Under treatment
5	Wu et al, 2020	2020	Treated	2975	614	United states	North America	AMRO	NG	NG	CES-D	High		Europe	SEARO	HADS	Low
6	Wondimagegnehu et al, 2019	2019	Under treatment	428	107	Ethiopia	Africa	AFRO	NG	NG	PHQ-9	High		Asia	WPRO	BDI
7	Wei et al, 2019	2019	Under treatment	575	155	China	Asia	WPRO	42.72	11.99	HAM-D	High		Africa	AFRO	DASS_21
8	Wardas, 2020	2020	Under treatment	40	18	Poland	Europe	EURO	48.4	13.4	BDI	High		Australia.Oceania	EMRO	HAM-D
9	Vodermaier et al, 2014	2014	Under treatment	1646	260	Canada	North America	AMRO	56.19	12.54	Other	High				ICD-10
10	Okati‑Aliabad et al, 2021	2021	Under treatment	120	45	Iran	Asia	EMRO	47.35	10.67	HADS	High				EPDS
11	Nazlican et al, 2012	2012	Under treatment	125	65	Turkey	Asia	EURO	49.2	11.9	BDI	High				Other
12	Matoso et al, 2020	2020	Under treatment	179	34	Brazil	South America	AMRO	56.89	9.4	BDI	High
13	Milbury et al, 2017	2017	Treated	159	57	Multiple	Multiple	Multiple	NG	NG	CES-D	Medium
14	McFarland et al, 2016	2016	Under treatment	125	25	United states	North America	AMRO	57.2	14.1	HADS	High
15	Aggeli et al, 2021	2021	Treated	170	31	Greece	Europe	EURO	NG	NG	HADS	Medium
16	Akel et al, 2017	2017	Under treatment	150	67	Multiple	Asia	EMRO	53.5	10.4	HADS	High
17	Akin-Odanye et al, 2011	2011	Under treatment	33	8	Nigeria	Africa	AFRO	50.73	NG	BDI	Medium
18	Alacacioglu et al, 2009	2009	Under treatment	55	9	Turkey	Asia	EURO	48.2	11.5	BDI	High
19	Alagizy et al, 2020	2020	Under treatment	64	32	Egypt	Africa	EMRO	52.29	11.64	BDI	High
20	Alcalar et al, 2012	2012	Under treatment	110	34	Turkey	Asia	EURO	48.32	8.46	BDI	High
21	Alquraan et al, 2020	2020	Under treatment	169	51	Jordan	Asia	EMRO	49.12	6.48	BDI	High
22	Anna et al, 2013	2013	Treated	65	6	Italy	Europe	EURO	46.3	7.3	BDI	Medium
23	Avis et al, 2012	2012	Under treatment	653	52	United states	North America	AMRO	NG	NG	BDI	Medium
24	Bener et al, 2017	2017	Under treatment	678	320	Qatar	Asia	EMRO	47.7	10.2	BDI	High
25	Bouchard et al, 2016	2016	Under treatment	89	36	United states	North America	AMRO	49.25	1.35	Other	High
26	Bower et al, 2011	2011	Treated	103	26	United states	North America	AMRO	51.2	NG	BDI	High
27	Bredicean et al, 2020	2020	Under treatment	64	15	Romania	Europe	EURO	NG	NG	DASS_21	High
28	Chaar et al, 2018	2018	Under treatment	115	37	France	Europe	EURO	56.9	15.48	HADS	High
29	Chen et al, 2010	2010	Treated	1399	176	China	Asia	WPRO	55.2	9.8	CES-D	High
30	Chintamani et al, 2011	2011	Under treatment	84	35	India	Asia	SEARO	NG	NG	HADS	High
31	Cho et al, 2021	2021	Treated	266	90	South Korea	Asia	WPRO	52.9	7	HADS	High
32	Civilotti et al, 2020	2020	Under treatment	119	39	Italy	Europe	EURO	57.1	12.4	HADS	High
33	Civilotti et al, 2021	2021	Under treatment	478	125	Multiple	Multiple	Multiple	58.19	12.6	HADS	High
34	Check et al, 2019	2019	Treated	725	362	United states	North America	AMRO	NG	NG	CES-D	High
35	Shakeri et al,2016	2016	Under treatment	98	86	Iran	Asia	EMRO	47.60	14.05	BDI	High
36	Shim et al, 2020	2020	Treated	124381	7868	South Korea	Asia	SEARO	NG	NG	Other	High
37	Shim et al, 2020	2020	Treated	347	38	South Korea	Asia	SEARO	50.90	7.26	PHQ-9	High
38	Slovacek et al,2010	2010	Under treatment	41	15	Turkey	Europe	EURO	58	NG	Other	High
39	Su et al ,2017	2017	Treated	300	25	Taiwan	Asia	WPRO	48.16	9.07	Other	Medium
40	Thakur et al ,2019	2019	Under treatment	102	48	India	Asia	SEARO	43.83	8.16	HAM-D	Medium
41	Trinca et al,2019	2019	Under treatment	45	16	Portugal	Europe	EURO	56.5	14.0	HADS	High
42	Tsaras et al,2018	2018	Treated	152	58	Greece	Europe	EURO	53.25	12.10	PHQ-9	Medium
43	Sheppard et al, 2014	2014	Under treatment	82	8	Multiple	Multiple	Multiple	53.7	11.1	HADS	High
44	Golden-Kreutz et al,2004	2004	Treated	210	38	United states	North America	AMRO	51	10.83	CES-D	High
45	Hajian-Tilaki et al, 2020	2020	Treated	305	202	Iran	Asia	EMRO	49.5	10.1	HADS	High
46	Hajj et al, 2021	2021	Under treatment	112	48	Lebanon	Asia	EMRO	56.04	11.69	HADS	High
47	Han et al, 2019	2019	Under treatment	90	28	South Korea	Asia	WPRO	42.6	NG	BDI	High
48	Haque et al, 2020	2020	Treated	315	92	United states	North America	AMRO	70.8	6.4	Other	High
49	Galloway et al, 2012	2012	Under treatment	60	29	United states	North America	AMRO	50	NG	CES-D	Medium
50	Ganz et al, 2021	2021	Treated	231	72	United states	North America	AMRO	45.2	NG	PHQ-9	High
51	Geyikci et al, 2018	2018	Under treatment	94	16	Turkey	Europe	EURO	50	NG	BDI	High
52	Hashemi et al, 2020	2020	Under treatment	190	19	Iran	Asia	EMRO	46.3	12.2	DASS_21	High
53	Hassan et al, 2015	2015	Under treatment	205	45	Malaysia	Asia	WPRO	52.4	10.6	HADS	High
54	Kim et al, 2021	2021	Under treatment	95	32	South Korea	Asia	WPRO	NG	NG	PHQ-9	High
55	Lee et al, 2019	2019	Under treatment	119	60	South Korea	Asia	WPRO	48.4	10.4	PHQ-9	High
56	Li et al, 2015	2015	Under treatment	247	90	China	Asia	WPRO	47.45	7.43	CES-D	High
57	Liu et al, 2021	2021	Under treatment	389	274	China	Asia	WPRO	NG	NG	Other	High
58	Kyranou et al, 2013	2013	Under treatment	390	144	United states	North America	AMRO	54.9	11.5	Other	High
59	Huang et al, 2019	2019	Treated	63	29	China	Asia	WPRO	50.66	7.76	Other	Medium
60	Huang et al, 2019	2019	Treated	106	24	China	Asia	WPRO	52.48	9.17	HADS	High
61	Ilic et al, 2019	2019	Under treatment	194	78	Serbia	Europe	EURO	60.48	12.97	Other	High
62	Jehn et al, 2012	2012	Under treatment	70	22	Germany	Europe	EURO	59.9	10.2	HADS	High
63	Ju et al, 2018	2018	Treated	198	21	South Korea	Asia	WPRO	53.1	10.3	HAM-D	High
64	Kamińska et al, 2015	2015	Treated	179	61	Poland	Europe	EURO	53	NG	HADS	Medium
65	Karakoyun-Celik et al, 2010	2010	Treated	120	23	Turkey	Europe	EURO	NG	NG	BDI	Medium
66	Hegel et al, 2008	2008	Under treatment	321	32	United states	North America	AMRO	57.8	12.6	PHQ-9	High
67	Keuroghlian et al, 2010	2010	Under treatment	124	32	United states	North America	AMRO	53.1	10.6	CES-D	High
68	Khan et al, 2016	2016	Treated	88	73	Pakistan	Asia	EMRO	NG	NG	Other	Low
69	Kim et al, 2012	2012	Under treatment	186	49	South Korea	Asia	WPRO	NG	NG	HADS	High
70	Kim et al, 2015	2015	Under treatment	168	135	South Korea	Asia	WPRO	47.69	8.09	BDI	High
71	Kim et al, 2018	2018	Under treatment	95	15	South Korea	Asia	WPRO	57.67	7.44	CES-D	High

## Sheet: Age
First Author, Year	Total sample	Prevalence(Depression)	Age (Mean)
Park et al, 2013	200	64	45.64
Wei et al, 2019	575	155	42.72
Wardas, 2020	40	18	48.4
Vodermaier et al, 2014	1646	260	56.19
Okati‑Aliabad et al, 2021	120	45	47.35
Nazlican et al, 2012	125	65	49.2
Matoso et al, 2020	179	34	56.89
McFarland et al, 2016	125	25	57.2
Akel et al, 2017	150	67	53.5
Akin-Odanye et al, 2011	33	8	50.73
Alacacioglu et al, 2009	55	9	48.2
Alagizy et al, 2020	64	32	52.29
Alcalar et al, 2012	110	34	48.32
Alquraan et al, 2020	169	51	49.12
Anna et al, 2013	65	6	46.3
Bener et al, 2017	678	320	47.7
Bouchard et al, 2016	89	36	49.25
Bower et al, 2011	103	26	51.2
Chaar et al, 2018	115	37	56.9
Chen et al, 2010	1399	176	55.2
Cho et al, 2021	266	90	52.9
Civilotti et al, 2020	119	39	57.1
Civilotti et al, 2021	478	125	58.19
Shakeri et al,2016	98	86	47.60
Shim et al, 2020	347	38	50.90
Slovacek et al,2010	41	15	58
Su et al ,2017	300	25	48.16
Thakur et al ,2019	102	48	43.83
Trinca et al,2019	45	16	56.5
Tsaras et al,2018	152	58	53.25
Sheppard et al, 2014	82	8	53.7
Golden-Kreutz et al,2004	210	38	51
Hajian-Tilaki et al, 2020	305	202	49.5
Hajj et al, 2021	112	48	56.04
Han et al, 2019	90	28	42.6
Haque et al, 2020	315	92	70.8
Galloway et al, 2012	60	29	50
Ganz et al, 2021	231	72	45.2
Geyikci et al, 2018	94	16	50
Hashemi et al, 2020	190	19	46.3
Hassan et al, 2015	205	45	52.4
Lee et al, 2019	119	60	48.4
Li et al, 2015	247	90	47.45
Kyranou et al, 2013	390	144	54.9
Huang et al, 2019	63	29	50.66
Huang et al, 2019	106	24	52.48
Ilic et al, 2019	194	78	60.48
Jehn et al, 2012	70	22	59.9
Ju et al, 2018	198	21	53.1
Kamińska et al, 2015	179	61	53
Hegel et al, 2008	321	32	57.8
Keuroghlian et al, 2010	124	32	53.1
Kim et al, 2015	168	135	47.69
Kim et al, 2018	95	15	57.67

## Sheet: Prevalnece
First Author, Year	Total sample	Prevalence(Depression)
De Souza et al, 2014	112	16
Park et al, 2013	200	64
Park et al, 2018	54	16
Rastogi et al, 2020	203	130
Wu et al, 2020	2975	614
Wondimagegnehu et al, 2019	428	107
Wei et al, 2019	575	155
Wardas, 2020	40	18
Vodermaier et al, 2014	1646	260
Okati‑Aliabad et al, 2021	120	45
Nazlican et al, 2012	125	65
Matoso et al, 2020	179	34
Milbury et al, 2017	159	57
McFarland et al, 2016	125	25
Aggeli et al, 2021	170	31
Akel et al, 2017	150	67
Akin-Odanye et al, 2011	33	8
Alacacioglu et al, 2009	55	9
Alagizy et al, 2020	64	32
Alcalar et al, 2012	110	34
Alquraan et al, 2020	169	51
Anna et al, 2013	65	6
Avis et al, 2012	653	52
Bener et al, 2017	678	320
Bouchard et al, 2016	89	36
Bower et al, 2011	103	26
Bredicean et al, 2020	64	15
Chaar et al, 2018	115	37
Chen et al, 2010	1399	176
Chintamani et al, 2011	84	35
Cho et al, 2021	266	90
Civilotti et al, 2020	119	39
Civilotti et al, 2021	478	125
Check et al, 2019	725	362
Shakeri et al,2016	98	86
Shim et al, 2020	124381	7868
Shim et al, 2020	347	38
Slovacek et al,2010	41	15
Su et al ,2017	300	25
Thakur et al ,2019	102	48
Trinca et al,2019	45	16
Tsaras et al,2018	152	58
Sheppard et al, 2014	82	8
Golden-Kreutz et al,2004	210	38
Hajian-Tilaki et al, 2020	305	202
Hajj et al, 2021	112	48
Han et al, 2019	90	28
Haque et al, 2020	315	92
Galloway et al, 2012	60	29
Ganz et al, 2021	231	72
Geyikci et al, 2018	94	16
Hashemi et al, 2020	190	19
Hassan et al, 2015	205	45
Kim et al, 2021	95	32
Lee et al, 2019	119	60
Li et al, 2015	247	90
Liu et al, 2021	389	274
Kyranou et al, 2013	390	144
Huang et al, 2019	63	29
Huang et al, 2019	106	24
Ilic et al, 2019	194	78
Jehn et al, 2012	70	22
Ju et al, 2018	198	21
Kamińska et al, 2015	179	61
Karakoyun-Celik et al, 2010	120	23
Hegel et al, 2008	321	32
Keuroghlian et al, 2010	124	32
Khan et al, 2016	88	73
Kim et al, 2012	186	49
Kim et al, 2015	168	135
Kim et al, 2018	95	15
